# Supplementary material for: Accumulation of TIP2;2 Aquaporin during Dark Adaptation Is Partially PhyA Dependent in Roots of Arabidopsis Seedlings
Source: Plants (Basel). 2014 Mar 5;3(1):177–95. doi: 10.3390/plants3010177 (PMC4844315; doi:10.3390/plants3010177)
Supplement: Supplementary File 1 [file plants-03-00177-s001.zip]

Archive with 3 entries (2 files):
- plants-45206-supplement-fial/
- plants-45206-supplement-fial/plants-45206-final-supplementary materials.docx
- plants-45206-supplement-fial/Table S1.xls
