# Supplementary material for: Accumulation of TIP2;2 Aquaporin during Dark Adaptation Is Partially PhyA Dependent in Roots of Arabidopsis Seedlings
Source: Plants (Basel). 2014 Mar 5;3(1):177–95. doi: 10.3390/plants3010177 (PMC4844315; doi:10.3390/plants3010177)
Supplement: Supplementary File 1 [file plants-03-00177-s001.zip › plants-45206-supplement-fial/Table S1.xls]

## Sheet: Sheet1
Table S1 List of cis-elements1 in the 1,940 bp promoter region of the TIP2;2 gene obtained by searching the PLACE database (http://www.dna.affrc.go.jp/PLACE/signalscan.html).
Factor or Site Name	Location from ATG	Location on Chr4 (Strand)	Signal Sequence2	Description	References	Site
AACACOREOSGLUB1	-551, -952	9698360 (-), 9698761 (-)	AACAAAC	Endosperm-specific expression	Wu et al. (2000) Plant J 23: 415-421	S000353
ABREATCONSENSUS	-141	9699170 (-)	YACGTGGC	ABA-responsive elements found in the promoter of ABA and/or stress-regulated genes; bZIP factors, ABF3 and ABF4 function in ABA signaling	Choi et al. (2000) J Biol Chem 275: 1723-1730 Kang et al. (2002) Plant Cell 14: 343-357 Oh et al. (2005) Plant Physiol 138: 341-351 Choi et al. (2005) Plant Physiol 139: 1750-1761	S000406
ABRELATERD1	-142, -1545, -1906, -1373, -1544	9697770 (+), 9697941 (+), 9697408 (-), 9697769 (-), 9699172(-)	ACGTG	ABRE-like sequence required for etiolation-induced expression of erd1 (early responsive to dehydration) in Arabidopsis;	Simpson et al. (2003) Plant J 33: 259-270 Nakashima et al. (2006) Plant Mol Biol 60:51-68	S000414
ABREOSRAB21	-142	9699169 (-)	ACGTSSSC	"ABA responsive element (ABRE)" of wheat Em and rice (O.s.) rab21genes;	Marcotte et al. (1989) Plant Cell 1:969-976 Busk and Pages (1998) Plant Mol Biol 37:425-435 Skriver K, Mundy J Plant Cell 2: 503-512 (1990)	S000012
ABRERATCAL	-1905, -1544, -1543	9697769 (+), 9697768 (-), 9697407 (-)	MACGYGB	"ABRE-related sequence" or "Repeated sequence motifs" identified in the upstream regions of 162 Ca(2+)-responsive upregulated genes	Kaplan et al. (2006) Plant Cell 18:2733-2748	S000507
ACGTABREMOTIFA2OSEM	-142, -1545, -1545	9697770 (+), 9697767 (-), 9699170 (-)	ACGTGKC	ABRE of the rice gene, OSEM; ABRE in the ABA-responsive expression of the rd29A in Arabidopsis;	Hattori et al. (2002) Plant Cell Physiol 43: 136-140 Narusaka et al. (2003) Plant J 34: 137-148	S000394
AMYBOX1	-1112	9698200 (-)	TAACARA	"amylase box"; Conserved sequence found in 5'-upstream region of alpha-amylase gene of rice, wheat, barley	Huang et al. (1990) Plant Mol Biol 14:655-668	S000020
AMYBOX2	-1574, -273, -691	9698621 (+), 9699039 (+) 9697738 (-)	TATCCAT	"amylase box"; "amylase element"; Conserved sequence found in 5'upstream region of alpha-amylase gene of rice, wheat, barley	Huang et al. (1990) Plant Mol Biol 14:655-668 Hwang et al. (1998) Plant Mol Biol 36:331-341	S000021
ANAERO1CONSENSUS	-951, -1379 -497, -988 -1287, -1501	9697811 (+), 9698025 (+) 9698324 (+), 9698815 (+) 9697933 (-), 9698361 (-)	AAACAAA	One of 16 motifs found in silico in promoters of 13 anaerobic genes involved in the fermentative pathway	Mohanty et al. (2005) Ann Bot (Lond).96: 669-681	S000477
ANAERO2CONSENSUS	-492	9698821 (+)	AGCAGC	One of 16 motifs found in silico in promoters of 13 anaerobic genes involved in the fermentative pathway	Mohanty et al. (2005) Ann Bot (Lond).96: 669-681	S000478
ARFAT	-350, -1249	9698064 (-), 9698963 (-)	TGTCTC	ARF (auxin response factor) binding site found in the promoters of primary/early auxin response genes of Arabidopsis thaliana	Ulmasov et al. (1999) Plant J 19:309-319 Nag et al. (2005) Plant Mol Biol. 59: 821-838 Inukai et al. (2005) Plant Cell 17: 1387-1396 Harper et al. (2000) Plant Cell 12: 757-770 Nemhauser et al. (2004) PLoS Biol 2(9): E258 Goda et al. (2004) Plant Physiol. 134: 1555-1573 Hagen and Guilfoyle (2002) Plant Mol Biol 49: 373-385	S000270
ASF1MOTIFCAMV	-1864, -1933 -1198, -1375 -1739	9697575 (+), 9697939 (+) 9698116 (+), 9697381 (-) 9697450 (-)	TGACG	"ASF-1 binding site" in CaMV 35S promoter; Found in HBP-1 binding site of wheat histone H3 gene; TGACG motifs are found in many promoters and are involved in transcriptional activation of several genes by auxin and/or salicylic acid; May be relevant to light regulation; Binding site of tobacco TGA1a; TGA1a and b show homology to CREB; TGA6 is a new member of the TGA family; Abiotic and biotic str…	Despres et al. (2003) Plant Cell 15: 2181-2191 Terzaghi and Cashmore (1995) Annu Rev Plant Physiol Plant Mol Biol 46: 445-474 Benfey PN, Chua NH (1990) Science 250:959-966 Katagiri et al. (1989) Nature 31: 727-730 Xiang et al. (1997) Plant Mol Biol 34: 403-415 Klinedinst et al. (2000) Plant Mol Biol 42: 679-688 Redman et al. (2002) Plant Cell Rep. 21: 180-185	S000024
BIHD1OS	-150, -317 -1548, -222 -598, -775 -1244	9698070 (+), 9698539 (+) 9698716 (+), 9699092 (+) 9697766 (-), 9698997 (-) 9699164 (-)	TGTCA	Binding site of OsBIHD1, a rice BELL homeodomain transcription factor	Luo et al. (2005) Plant Biol (Stuttg). 7: 459-468	S000498
BOXIIPCCHS	-142	9699170 (-)	ACGTGGC	Core of "Box II/G box" found in the parsley (P.c.) chs genes; Essential for light regulation	Block et al. (1990) PNAS 87: 5387-5391 Terzaghi and Cashmore (1995) Annu Rev Plant Physiol Plant Mol Biol 46 :445-474 Nakashima et al. (2006) Plant Mol Biol 60: 51-68	S000229
BOXLCOREDCPAL	-624	9698688 (+)	ACCWWCC	Consensus of the putative "core" sequences of box-L-like sequences in carrot PAL1 promoter region; DCMYB1 bound to these sequences in vitro	Maeda (2005) Plant Mol Biol 59: 739-752	S000492
CACGTGMOTIF	-1544, -1544	9697769 (+), 9697769 (-)	CACGTG	"G-box"; Binding site of Arabidopsis GBF4; C. roseus G-box binding factor 1 (CrGBF1) and 1 (CrGBF2) can act as transcriptional repressors of the Str promoter via direct interaction with the G-box; Essential for expression of beta-phaseolin gene during embryogenesis in bean, tobacco, Arabidopsis; Tomato Pti4 (ERF) regulates defense-related gene expression via GCC box and non-GCC box cis-element (M…	Chandrasekharan et al. (2003) Plant J. 33: 853-866 Busk and Pages (1998) Plant Mol Biol 37:425-435 Hudson and Quail (2003) Plant Physiol 133: 1605-1616 Pasquali et al. (1999) Plant Mol Biol 39:1299-1310 Menkens et al. (1995) Trends Biochem 20: 506-510 Chakravarthy et al. (2003) Plant Cell 15: 3033-3050 Siberil (2001) Plant Mol Biol 45: 477-488	S000042
CANBNNAPA	-1208	9698104 (-)	CNAACAC	Core of "(CA)n element" in storage protein genes in Brasica napus; embryo- and endosperm-specific transcription of napin (storage protein) gene, napA	Ellerstrom (1996) Plant Mol Biol 32:1019-1027	S000148
CAREOSREP1	-505	9698808 (+)	CAACTC	"CAREs (CAACTC regulatory elements)" found in the promoter region of a cystein proteinase (REP-1) gene in rice	Sutoh and Yamauchi (2003) Plant J. 34:635-645	S000421
CARGCW8GAT	-925, -925	9698384 (+), 9698384 (-)	CWWWWWWWWG	A variant of CArG motif, with a longer A/T-rich core; Binding site for AGL15 (AGAMOUS-like 15)	Tang and Perry (2003) J Biol Chem 278:28154-28159 Folter and Angenent (2006) Trends Plant Sci 11:224-231	S000431
CCAATBOX1	-177, -247 -359, -983 -1034, -1040 -1157, -1192 -1300, -1684 -157, -250 -524	9698790 (+), 9699064 (+) 9699157 (+), 9697630 (-) 9698014 (-), 9698122 (-) 9698157 (-), 9698274 (-) 9698280 (-), 9698331 (-) 9698955 (-), 9699067 (-) 9699137 (-)	CCAAT	Common sequence found in the 5'-non-coding regions of eukaryotic genes; "CCAAT box" found in the promoter of heat shock protein genes; Located immediately upstream from the most distal HSE of the promoter; "CCAAT box" act cooperatively with HSEs to increase the hs promoter activity	Rieping and Schoffl (1992) Mol Gen Genet 231: 226-232 Haralampidis et al. (2002) Plant Physiol 129: 1138-1149 Wenkel et al. (2006) Plant Cell. 18: 2971-2984	S000030
CELLCYCLESC	-1820	9697491 (+)	CACGAAAA	"cell cycle box" found in URS2 (-940/-200) of HO gene of S.cerevisiae; cell-cycle-specific activation of transcription	Breeden and Nasmyth (1987) Cell 48:389-397 Nasmyth et al. (1990 Cell 62:631-647	S000031
CGCGBOXAT	-1866	9697447 (+), 9697447 (-)	VCGCGB	"CGCG box" recognized by AtSR1-6 (Arabidopsis thaliana signal-responsive genes); Multiple CGCG elements are found in promoters of many genes; Ca++/calmodulin binds to all AtSRs	Yang and Poovaiah (2002) J Biol Chem 277:45049-45058	S000501
CPBCSPOR	-1230, -1516	9697797 (-), 9698083 (-)	TATTAG	The sequence critical for Cytokinin-enhanced Protein Binding in vitro, found in -490 to -340 of the promoter of the cucumber (CS) POR (NADPH-protochlorophyllide reductase) gene	Fusada et al. (2005) Plant Mol Biol 59: 631-645	S000491
DPBFCOREDCDC3	-1543 -1544	9697768 (+), 9697769 (-)	ACACNNG	A novel class of bZIP transcription factors, DPBF-1 and 2 (Dc3 promoter-binding factor-1 and 2) binding core sequence; Dc3 expression is normally embryo-specific, and also can be induced by ABA; The Arabidopsis abscisic acid response gene ABI5 encodes a bZIP transcription factor; ABI5 regulates a subset of late embryogenesis-abundant genes; GIA1 (growth-insensitivity to ABA) is identical to ABI5	Kim et al. (1997) Plant J 11: 1237-1251 Finkelstein and Lynch (2000) Plant Cell 12: 599-609 Lopez-Molina and Chua (2000) Plant Cell Physiol 41: 541-547	S000292
E2FCONSENSUS	-174	9699137 (+)	WTTSSCSS	"E2F consensus sequence" of all different E2F-DP-binding motifs that were experimentally verified in plants	Vandepoele et al. (2005) Plant Physiol 139: 316-328	S000476
EBOXBNNAPA	-155, -248, -778, -1009, -1201, -1544, -1640, -1922, -155, -248, -778, -1009, -1201, -1544, -1640, -1922	9697391 (+), 9697673 (+) 9697769 (+), 9698112 (+) 9698304 (+), 9698535 (+) 9699065 (+), 9699158 (+) 9697391 (-), 9697673 (-) 9697769 (-), 9698112 (-) 9698304 (-), 9698535 (-) 9699065 (-), 9699158 (-)	CANNTG	E-box of napA storage-protein gene of Brassica napus (B.n.); Myc consensus: CANNTG; This sequence is also known as RRE (R response element)	Stalberg et al. (1996) Planta 199:515-519 Hartmann et al. (2005) Plant Mol Biol. 57: 155-171	S000144
EECCRCAH1	-1429	9697883 (+)	GANTTNC	"EEC"; Consensus motif of the two enhancer elements, EE-1 and EE-2, both found in the promoter region of the Chlamydomonas Cah1 (encoding a periplasmic carbonic anhydrase); Binding site of Myb transcription factor LCR1	Kucho et al. (2003) Plant Physiol. 133: 783-793 Yoshioka et al. (2004) Plant Cell. 16: 1466-1477	S000494
ERELEE4	-203, -1745	9697566 (+), 9699108 (+)	AWTTCAAA	"ERE (ethylene responsive element)" of tomato (L.e.) E4 and carnation GST1 genes; GST1 is related to senescence; Found in the 5'-LTR region of TLC1.1 retrotransposon family in Lycopersicon chilense (Tapia et al.); ERE motifs mediate ethylene-induced activation of the U3 promoter region	Itzhaki et al. (1994) PNAS 91:8925-8929 Montgomery (1993) PNAS 90:5939-5943 Tapia et al. (2005) Plant Physiol. 138:2075-2086 Rawat et al. (2005) Plant Mol Biol. 57: 629-643	S000037
GADOWNAT	-1545, -1542	9697770 (+), 9697767 (-)	ACGTGTC	Sequence present in 24 genes in the GA-down regulated d1cluster (106 genes) found in Arabidopsis seed germination; This motif is similar to ABRE	Ogawa et al. (2003) Plant Cell 15: 1591-1604 Nakashima K et al. (2006) Plant Mol Biol 60: 51-68	S000438
GARE1OSREP1	-1112	9698200 (-)	TAACAGA	"Gibberellin-responsive element (GARE)" found in the promoter region of a cystein proteinase (REP-1) gene in rice	Sutoh and Yamauchi (2003) Plant J. 34: 636-645	S000419
GARE2OSREP1	-1460, -1465	9697847 (+), 9697852 (-)	TAACGTA	"Gibberellin-responsive element (GARE)" found in the promoter region of a cystein proteinase (REP-1) gene in rice	Sutoh and Yamauchi (2003) Plant J. 34: 636-645	S000420
GCCCORE	-164	9699149 (-)	GCCGCC	Core of GCC-box found in many pathogen-responsive genes such as PDF1.2, Thi2.1, and PR4; Has been shown to function as ethylene-responsive element; Appears to play important roles in regulating jasmonate-responsive gene expression; Tomato Pti4 (ERF) regulates defence-related gene expression via GCC box and non-GCC box cis elements (Myb1 (GTTAGTT) and G-box(CACGTG));	Brown et al. (2003) Plant Physiol. 132:1020-1032 Chakravarthy (2003) Plant Cell 15: 3033-3050	S000430
GT1CONSENSUS	-116, -266 -812, -877 -964, -1117 -1534, -196 -705, -1416 -1585, -1750 -24, -784 -785, -914 -915, -1264 -1362, -1397 -1665, -1751 -1788	9697525 (+), 9697562 (+) 9697563 (+), 9697648 (+), 9697728 (+), 9697897 (+), 9697916 (+), 9697951 (+) 9698049 (+), 9698398 (+) 9698399 (+), 9698528 (+) 9698529 (+), 9698608 (+) 9699117 (+), 9699289 (+) 9697779 (-), 9698436 (-) 9698501 (-), 9699047 (-) 9699197 (-), 9698196 (-) 9698349 (-)	GRWAAW	Consensus GT-1 binding site in many light-regulated genes, e.g., RBCS from many species, PHYA from oat and rice, spinach RCA and PETA, and bean CHS15; GT-1 can stabilize the TFIIA-TBP-DNA (TATA box) complex; The activation mechanism of GT-1 may be achieved through direct interaction between TFIIA and GT-1; Binding of GT-1-like factors to the PR-1a promoter influences the level of SA-inducible gen…	Terzaghi and Cashmore (1995) Annu Rev Plant Physiol Plant Mol Biol 46:445-474 Villain et al. (1996) J Biol Chem 271:32593-32598 Le Gourrierec et al. (1999) Plant J 18:663-668 Buchel et al. (1999) Plant Mol Biol 40:387-396 Zhou (1999) Trends in Plant Science 4:210-214	S000198
GT1GMSCAM4	-964, -1117 -24, -784 -914	9698399 (+), 9698529 (+) 9699289 (+), 9698196 (-) 9698349 (-)	GAAAAA	GT-1 motif" found in the promoter of soybean (Glycine max) CaM isoform, SCaM-4; Plays a role in pathogen- and salt-induced SCaM-4 gene expression	Park et al. (2004) Plant Physiol 135: 2150-2161	S000453
HEXMOTIFTAH3H4	-1374	9697939 (-)	ACGTCA	"hexamer motif" found in promoter of wheat (T.a.) histone genes H3 and H4; CaMV35S; NOS; Binding with HBP-1A and HBP-1B; Binding site of wheat (T.a.) nuclear protein HBP-1 (histone DNA binding protein-1); HBP-1 has a leucine zipper motif; "hexamer motif" in type 1 element may play important roles in regulation of replication- dependent but not of replication-independent expression of the wheat hi…	Mikami et al. (1987) FEBS Lett 223: 273-278 Mikami et al. (1989) Plant Cell Physiol 30:107-119 Tabata et al. (1989) Science 245: 965-967 Terada et al. (1995) Plant Mol Biol 27: 17-26 Shimizu et al. (2005) Plant Cell Physiol. 46 :1623-34.	S000053
IBOX	-276, -301	9699012 (-), 9699037 (-)	GATAAG	"I-box"; Conserved sequence upstream of light-regulated genes; Sequence found in the promoter region of rbcS of tomato and Arabidopsis; Binding site of LeMYB1, that is a member of a novel class of myb-like proteins; LeMYBI act as a transcriptional activator	Giuliano et al. (1988) PNAS 85:7089-7093 Donald et al. (1990) EMBO J 9:1717-1726 Rose et al. (1999) Plant J 20: 641-652	S000124
IBOXCORE	-276, -301 -706, -1265 -1666, -1789	9697525 (+), 9697648 (+) 9698049 (+), 9698608 (+) 9699013 (-), 9699038 (-)	GATAA	"I-box"; Conserved sequence upstream of light-regulated genes; Conserved sequence upstream of light-regulated genes of both monocots and dicots	Terzaghi & Cashmore (1995) Annu Rev Plant Physiol Plant Mol Biol 46:445-474 (1995)	S000199
IBOXCORENT	-276, -301	9699036 (-), 9699011 (-)	GATAAGR	"I-box core motif" in the CAMs (conserved DNA modular arrays) associated with light-responsive promoter regions	Martinez-Hernandez et al. (2002) Plant Physiol 128: 1223-1233	S000424
INRNTPSADB	-750, -1633 -193, -910 -1783, -1806 -878	9698433 (+), 9697505 (-) 9697528 (-), 9698401 (-) 9699118 (-), 9697678 (-) 9698561 (-)	YTCANTYY	"Inr (initiator)" elements found in the tobacco psaDb gene promoter without TATA boxes; Light-responsive transcription of psaDb depends on Inr, but not TATA box	Nakamura et al. (2002) Plant J 29: 1-10	S000395
L1BOXATPDF1	-333	9698978 (+)	TAAATGYA	"L1 box" found in promoter of Arabidopsis thaliana PROTODERMAL FACTOR1 (PDF1) gene; Involved in L1 layer-specific expression; L1-specific homeodomain protein ATML can bind to the "L1 box"; A cotton fiber gene, RD22-like 1 (RDL1), contains a homeodomain binding L1 box and a MYB binding motif; HDZip IV	Abe et al. (2001) Plant J 26: 487-494 Wang et al. (2004) Plant Cell 16: 2323-2334 Henriksson et al. (2005) Plant Physiol 139: 509-518 Abe et al. (2003) Development. 130: 635-643 Ohashi et al. (2003) Science 300: 1427-1430	S000386
LECPLEACS2	-451	9698860 (-)	TAAAATAT	Core element in LeCp (tomato Cys protease) binding cis-element in LeAcs2 gene	Matarasso (2005) Plant Cell 17: 1205-1216	S000465
LTRECOREATCOR15	-7	9699307 (-)	CCGAC	Core of low temperature responsive element (LTRE) of cor15a gene in Arabidopsis; A portion of repeat-C (C-repeat), TGGCCGAC, which is repeated twice in cor15a promoter (Baker et al., 1994); ABA responsiveness; Involved in cold induction of BN115 gene from winter Brassica napus; Light signaling mediated by phytochrome is necessary for cold- or drought- induced gene expression through the C/DRE in …	Baker et al. (1994) Plant Mol Biol 24:701-713 Jiang et al. (1996) Plant Mol Biol 30:679-684 Busk and Pages (1998) Plant Mol Biol 37:425-435 Kim et al. (2002) Plant J 29: 693-704	S000153
MNF1ZMPPC1	-1827	9697484 (-)	GTGCCCTT	"MNF1" binding site in maize (Z.m.) Ppc1 (phosphoenolpyruvate carboxylase) gene promoter; Involved in light induction	Morishima (1998) Plant Mol Biol 38:633-646	S000251
MYB1AT	-1058, -1090 -1625, -64 -408, -685 -1873	9697440 (+), 9698628 (+) 9699249 (+), 9698905 (+) 9697688 (-), 9698223 (-) 9698255 (-)	WAACCA	MYB recognition site found in the promoters of the dehydration-responsive gene rd22 and many other genes in Arabidopsis	Abe et al. (2003) Plant Cell 15: 63-78	S000408
MYB26PS	-1108	9698203 (+)	GTTAGGTT	Myb26 binding site; Myb26 recognizes the c-Myb and P-box-like binding sites representing cis-elements in the promoter regions of several phenylpropanoid biosynthetic genes; Identical to P-box in maize, and to Myb305 binding site in snapdragon	Uimari and Strommer (1997) Plant J 12: 1273-1284	S000182
MYB2CONSENSUSAT	-1425, -1922	9697391 (+), 9697888 (-)	YAACKG	MYB recognition site found in the promoters of the dehydration-responsive gene rd22 and many other genes in Arabidopsis	Abe et al. (2003) Plant Cell 15: 63-78	S000409
MYBCORE	-313, -1922 -1112, -1425 -1919	9697394 (+), 9697888 (+) 9698201 (+), 9697391 (-) 9699000 (-)	CNGTTR	Binding site for all animal MYB and at least two plant MYB proteins ATMYB1 and ATMYB2, both isolated from Arabidopsis; ATMYB2 is involved in regulation of genes that are responsive to water stress in Arabidopsis; A petunia MYB protein (MYB.Ph3) is involved in regulation of flavonoid biosynthesis	Luscher and Eiseman (1990) Genes Dev. 4: 2235-2241 Urao et al. (1993) Plant Cell 5: 1529-1539 Solano et al. (1995) EMBO J 14: 1773-1784	S000176
MYBCOREATCYCB1	-1426	9697888 (-)	AACGG	Myb core" in the 18 bp sequence which is able to activate reporter gene without leading to M-phase-specific expression, found in the promoter of Arabidopsis thaliana cyclin B1:1 gene; the 18 bp sequence share homology with a sequence found in the N. sylvestris cyclin B1 promoter	Planchais et al. (2002) Plant Mol Biol. 50: 111-127	S000502
MYBPLANT	-846, -1108	9698203 (-), 9698465 (-)	MACCWAMC	Plant MYB binding site; Consensus sequence related to box P in promoters of phenylpropanoid biosynthetic genes such as PAL, CHS, CHI, DFR, CL, Bz1; Myb305; The AmMYB308 and AmMYB330 transcription factors from Antirrhinum majus regulate phenylpropanoid and lignin biosynthesis in transgenic tobacco	Sablowski et al. (1994) EMBO J 13:128-137 Tamagnone et al. (1998) Plant Cell 10: 135-154	S000167
MYBPZM	-1296	9698017 (-)	CCWACC	Core of consensus maize P (myb homolog) binding site; Maize P gene specifies red pigmentation of kernel pericarp, cob, and other floral organs; P binds to A1 gene, but not Bz1gene; Maize C1 (myb homolog) activates both A1 and Bz1 genes	Grotewold et al. (1994) Cell 76:543-553	S000179
MYBST1	-275, -693 -328, -1153 -1266, -1574	9697740 (+), 9698048 (+) 9698161 (+), 9698986 (+) 9698621 (-), 9699039 (-)	GGATA	Core motif of MybSt1 (a potato MYB homolog) binding site; MybSt1cDNA clone was isolated by using CaMV 35S promoter domain A as a probe; The Myb motif of the MybSt1protein is distinct from the plant Myb DNA binding domain described so far	Baranowskij et al. (1994) EMBO J 13: 5383-5392	S000180
MYCCONSENSUSAT	-155, -248 -778, -1009 -1201, -1544 -1640, -1922 -155, -248 -778, -1009 -1201, -1544 -1640, -1922	9697391 (+), 9697673 (+) 9697769 (+), 9698112 (+) 9698304 (+), 9698535 (+) 9699065 (+), 9699158 (+) 9697391 (-), 9697673 (-) 9697769 (-), 9698112 (-) 9698304 (-), 9698535 (-) 9699065 (-), 9699158 (-)	CANNTG	MYC recognition site found in the promoters of the dehydration-responsive gene rd22 and many other genes in Arabidopsis; Binding site of ATMYC2 (previously known as rd22BP1); MYC recognition sequence in CBF3 promoter; Binding site of ICE1 (inducer of CBF expression 1) that regulates the transcription of CBF/DREB1 genes in the cold in Arabidopsis; ICE; This sequence is also known as RRE (R respons…	Abe (2003) Plant Cell 15: 63-78 Chinnusamy (2003) Genes Dev 17: 1043-1054 Chinnusamy et al. (2004) J Exp Bot 55: 225-236 Oh et al. (2005) Plant Physiology 138: 341-351 Lee et al. (2005) Plant Cell. 17: 3155-3175 Hartmann et al. (2005) Plant Mol Biol. 57: 155-171 Agarwal et al. (2006) J Biol Chem. 281: 37636-37645	S000407
NODCON1GM	-1579	9697734 (+)	AAAGAT	One of two putative nodulin consensus sequences	Sandal et al. (1987) Nucleic Acids Res 15:1507-1519 Stougaard et al. (1990) Mol Gen Genet 220: 353-360	S000461
NODCON2GM	-1252, -1402 -1810, -103 -304, -517 -1849	9697465 (+), 9698797 (+) 9699010 (+), 9699211 (+) 9697504 (-), 9697912 (-) 9698062 (-)	CTCTT	One of two putative nodulin consensus sequences	Sandal et al. (1987) Nucleic Acids Res 15:1507-1519 Stougaard et al. (1990) Mol Gen Genet 220: 353-360	S000462
NTBBF1ARROLB	-88, -1128	9698185 (+), 9699225 (-)	ACTTTA	NtBBF1(Dof protein from tobacco) binding site in Agrobacterium rhizogenes rolB gene; Found in regulatory domain B (-341 to -306); Required for tissue-specific expression and auxin induction	Baumann et al. (1999) Plant Cell 11: 323-333	S000273
OSE1ROOTNODULE	-1579	9697734 (+)	AAAGAT	One of the consensus sequence motifs of organ-specific elements (OSE) characteristic of the promoters activated in infected cells of root nodules	Vieweg et al. (2004) Mol Plant Microbe Interact 17: 62-69 Fehlberg et al. (2005) J Exp Bot 56:799-806	S000467
OSE2ROOTNODULE	-1252, -1402 -1810, -103 -304, -517 -1849	9697465 (+), 9698797 (+) 9699010 (+), 9699211 (+) 9697504 (-), 9697912 (-) 9698062 (-)	CTCTT	One of the consensus sequence motifs of organ-specific elements (OSE) characteristic of the promoters activated in infected cells of root nodules	Vieweg et al. (2004) Mol Plant Microbe Interact 17: 62-69 Fehlberg et al. (2005) J Exp Bot 56:799-806	S000468
P1BS	-528	9698783 (+), 9698783 (-)	GNATATNC	PHR1-binding sequence found in the upstream regions of phosphate starvation responsive genes from several plant species; phr1(phosphate starvation response 1) gene codes for PHR1 protein related to PSR1 gene in C. reinhardtii	Rubio et al. (2001) Genes Dev. 15: 2122-2133 Schunmann et al. (2004) J Exp Bot 55: 855-865 Schunmann et al. (2004) Plant Physiol 136: 4205-4214	S000459
POLASIG1	-540, -606 -1003, -1346 -702, -1582 -1601	9697712 (+), 9697731 (+) 9698611 (+), 9697967 (-) 9698310 (-), 9698707 (-) 9698773 (-)	AATAAA	"PolyA signal"; poly A signal found in legA gene of pea, rice alpha-amylase; -10 to -30 in the case of animal genes. Near upstream elements (NUE) in Arabidopsis (Loke et al. 2005)	Joshi (1987) Nucleic Acids Res 15:9627-9640 O'Neill et al. (1990) Mol Gen Genet 221:235-244 Loke et al. (2005) Plant Physiol. 138: 1457-1468	S000080
POLASIG2	-716, -1412 -1605	9697707 (+), 9697900 (+) 9698596 (+)	AATTAAA	"PolyA signal"; poly A signal found in rice alpha-amylase; -10 to -30 in the case of animal genes	O'Neill et al. (1990) Mol Gen Genet 221:235-244	S000081
POLASIG3	-865, -180 -816	9698497 (+), 9699133 (+) 9698448 (-)	AATAAT	"Plant polyA signal"; Consensus sequence for plant polyadenylation signal	Heidecker and Messing (1986) Ann Rev Plant Physiol 37: 439-466 Joshi (1987) Nucleic Acids Res 15:9627-9640	S000088
POLLEN1LELAT52	-558, -575 -959, -963 -1116, -1533 -1800, -52 -198, -643 -1392, -1418 -1587, -1676 -1711	9697603 (+), 9697638 (+) 9697727 (+), 9697896 (+) 9697922 (+), 9698671 (+) 9699116 (+), 9699262 (+) 9697514 (-), 9697781 (-) 9698198 (-), 9698351 (-) 9698355 (-), 9698739 (-) 9698756 (-)	AGAAA	One of two co-dependent regulatory elements responsible for pollen specific activation of tomato (L.e.) lat52 gene; Found at -72 to -68 region; AGAAA and TCCACCATA (S000246) are required for pollen specific expression; Also found in the promoter of tomato endo-beta-mannanase gene (LeMAN5) gene	Bate and Twell (1998) Plant Mol Biol 37:859-869 Filichkin et al. (2004) Plant Physiol. 134 1080-1087	S000245
PREATPRODH	-1632	9697681 (-)	ACTCAT	"PRE (Pro- or hypoosmolarity-responsive element) found in the promoter region of proline dehydrogenase (ProDH) gene in Arabidopsis; Core of 9-bp sequence ACTCATCCT which is necessary for the efficient expression of ProDH in response to L-Pro and hypoosmolarity; ATB2-binding site; Similar to GCN4 motif (ATGA(C/G)TCAT); ATB2 subgroup of bZIP transcription factors function as transcriptional activat…	Satoh et al. (2002) Plant Physiol. 130:709-719 Satoh et al. (2004) Plant Cell Physiol. 45: 309-317 Weltmeier (2006) EMBO J. 25:3133-3143	S000450
PRECONSCRHSP70A	-7, -1910 -1649	9697646 (+), 9697385 (-) 9699288 (-)	SCGAYNRNNNNNNNNNNNNNNNHD	Consensus sequence of PRE (plastid response element) in the promoters of HSP70A in Chlamydomonas; Involved in induction of HSP70A gene by both MgProto and light	von Gromoff (2006) Nucleic Acids Res. 34:4767-4779	S000506
PYRIMIDINEBOXOSRAMY1A	-1167	9698146 (-)	CCTTTT	Pyrimidine box found in rice (O.s.) alpha-amylase (RAmy1A) gene; Gibberellin-respons cis-element of GARE and pyrimidine box are partially involved in sugar repression; Found in the promoter of barley alpha-amylase (Amy2/32b) gene which is induced in the aleurone layers in response to GA; BPBF protein binds specifically to this site	Morita (1998) FEBS Lett 423:81-85 Mena (2002) Plant Physiol. 130: 111-119	S000259
QELEMENTZMZM13	-1729	9697584 (-)	AGGTCA	Q(quantitative)-element" in maize (Z.m.) ZM13 gene promoter; Found at -107 to -102; Involved in expression enhancing activity; ZM13 is a maize homolog of tomato LAT52 gene; ZM13 is a pollen-specific maize gene	Hamilton et al. (1998) Plant Mol Biol 38:663-669	S000254
RAV1AAT	-550, -1342 -127, -314 -347, -1879 -1882	9697432 (+), 9697435 (+) 9698967 (+), 9699000 (+) 9699187 (+), 9697972 (-) 9698764 (-)	CAACA	Binding consensus sequence of Arabidopsis (A.t.) transcription factor, RAV1; RAV1 specifically binds to DNA with bipartite sequence motifs of RAV1-A (CAACA) and RAV1-B (CACCTG); RAV1 protein contain AP2-like and B3-like domains; The AP2-like and B3-like domains recognize the CAACA and CACCTG motifs, respectively; The expression level of RAV1 were relatively high in rosette leaves and roots	Kagaya et al. (1999) Nucleic Acids Res 27: 470-478	S000314
RBCSCONSENSUS	-941, -980	9698332 (-), 9698371 (-)	AATCCAA	"rbcS general consensus sequence"; AATCCAA or AATCCAAC	Manzara and Gruissem (1988) Photosynth Res 16:117-139 Donald and Cashmore (1990) EMBO J 9:1717-1726	S000127
REALPHALGLHCB21	-245, -846 -1032, -1091 -1298, -34 -407	9698906 (+), 9699279 (+) 9698015 (-), 9698222 (-) 9698281 (-), 9698467 (-) 9699068 (-)	AACCAA	"REalpha" found in Lemna gibba Lhcb21 gene promoter; Located at -134 to -129; Binding site of proteins of whole-cell extracts; The DNA binding activity is high in etiolated plants but much lower in green plants; Required for phytochrome regulation; light regulation	Degenhardt and Tobin (1996) Plant Cell 8: 31-41	S000362
RHERPATEXPA7	-1372, -1906	9697407 (+), 9697941 (-)	KCACGW	"Right part of RHEs (Root Hair-specific cis-Elements)" conserved among the Arabidopsis thaliana A7 (AtEXPA7) orthologous (and paralogous) genes from diverse angiosperm species with different hair distribution patterns	Kim et al. (2006) Plant Cell. 18:2958-2970	S000512
ROOTMOTIFTAPOX1	-398, -455 -522, -671 -838, -888 -929, -1515 -1598, -291 -326, -454 -670, -928 -1151, -1514 -1597, -1658	9697656 (+), 9697717 (+) 9697800 (+), 9698163 (+) 9698386 (+), 9698644 (+) 9698860 (+), 9698988 (+) 9699023 (+), 9697716 (-) 9697799 (-), 9698385 (-) 9698426 (-), 9698476 (-) 9698643 (-), 9698792 (-) 9698859 (-), 9698916 (-)	ATATT	Motif found both in promoters of rolD	Elmayan and Tepfer (1995) Transgenic Res 4:388-396 (1995)	S000098
S1FBOXSORPS1L21	-1067	9698246 (-)	ATGGTA	"S1F box" conserved both in spinach (S.o.) RPS1 and RPL21 genes encoding the plastid ribosomal protein S1 and L21, respectively; Negative element; Might play a role in downregulating RPS1 and RPL21 promoter activity	Zhou et al. (1992) J Biol Chem 267:23515-23519 Lagrange et al. (1993) Mol Cell Biol 13: 2614-2622	S000223
SEBFCONSSTPR10A	-149, -349	9698963 (-), 9699163 (-)	YTGTCWC	Binding site of the potato silencing element binding factor (SEBF) gene found in promoter of pathogenesis-related gene (PR-10a); Located between -45 and -39; Similar to the auxin response element	Boyle and Brisson (2001) Plant Cell 13: 2525-2537	S000391
SEF1MOTIF	-1598, -1147	9698163 (+), 9697712 (-)	ATATTTAWW	"SEF1 (soybean embryo factor 1)" binding motif; sequence found in 5'-upstream region (-640; -765) of soybean beta-conglicinin (7S globulin) gene	Allen (1989) Plant Cell 1: 623-631 Lessard et al. (1991) Plant Mol Biol 16: 397-413	S000006
SEF4MOTIFGM7S	-673, -608	9698704 (+), 9698639 (-)	RTTTTTR	"SEF4 binding site"; Soybean (G.m.) consensus sequence found in 5' upstream region (-199) of beta-conglycinin (7S globulin) gene (Gmg17.1); "Binding with SEF4 (soybean embryo factor 4)"	Allen (1989) Plant Cell 1:623-631 Lessard et al. (1991) Plant Mol Biol 16:397-413	S000103
SITEIIATCYTC	-1133, -1613 -1141	9698172 (+), 9697700 (-), 9698180 (-)	TGGGCY	"Site II element" found in the promoter regions of cytochrome genes (Cytc-1, Cytc-2) in Arabidopsis; Located between -147 and -156 from the translational starts sites; Overrepresented in the promoters of nuclear genes encoding components of the oxidative phosphorylation (OxPhos) machinery from both Arabidopsis and rice	Welchen and Gonzalez (2005) Plant Physiol.139: 88-100 Welchen and Gonzalez (2006) Plant Physiol 141:540-545	S000474
SITEIIBOSPCNA	-130	9699180 (-)	TGGTCCCAC	"Site IIb" of rice PCNA (proliferating cell nuclear antigen) gene; Found at -178 to -169; Binding site for two nuclear proteins, PCF1 and PCF2; Suggested to be involved in meristematic tissue-specific expression; Resemble the conserved motif (T/GGTCCCAT) found in promoter regions of auxin-regulated genes	Kosugi et al. (1995) Plant J 7: 877-886 Kosugi and Ohashi (1997) Plant Cell 9: 1607-1619	S000217
SORLIP1AT	-1521, -144	9699170 (+), 9697793 (-)	GCCAC	one of "Sequences Over-Represented in Light-Induced Promoters (SORLIPs) in Arabidopsis; Computationally identified phyA-induced motifs; SORLIP 1 is most over-represented, and most statistically singnificant; Over-represented in light-induced cotyledon and root common genes and root-specific genes	Hudson and Quail (2003) Plant Physiol. 133: 1605-1616 Jiao et al. (2005) Plant Cell. 17: 3239-3256	S000482
SORLIP2AT	-1134	9698180 (-)	GGGCC	one of "Sequences Over-Represented in Light-Induced Promoters (SORLIPs) in Arabidopsis; Computationally identified phyA-induced motifs	Hudson and Quail (2003) Plant Physiol. 133: 1605-1616	S000483
SREATMSD	-1265, -275	9699038 (+), 9698048 (-)	TTATCC	"sugar-repressive element (SRE)" found in 272 of the 1592 down-regulated genes after main stem decapitation in Arabidopsis	Tatematsu et al. (2005) Plant Physiology 138: 757-766	S000470
SURECOREATSULTR11	-351, -1250	9698064 (+), 9698963 (+)	GAGAC	Core of sulfur-responsive element (SURE) found in the promoter of SULTR1;1 high-affinity sulfate transporter gene in Arabidopsis; SURE contains auxin response factor (ARF) binding sequence (GAGACA); this core seq is involved in -S response; Beware of other SURE (sucrose responsive element)	Maruyama-Nakashita et al. (2005) Plant J. 42: 305-314	S000499
SV40COREENHAN	-742	9698569 (-)	GTGGWWHG	"SV40 core enhancer"; Similar sequences found in rbcS genes	Weiher et al. (1983) Science 219:626-631 Green et al. (1987) EMBO J 6:2543-2549 (1987) Donald and Cashmore (1990) EMBO J 9:1717-1726	S000123
T/GBOXATPIN2	-1905	9697408 (-)	AACGTG	"T/G-box" found in tomato proteinase inhibitor II (pin2) and leucine aminopeptidase (LAP) genes; Involved in jasmonate (JA) induction of these genes; bHLH-Leu zipper JAMYC2 and JAMYC10 proteins specifically recognaize this motif	Boter et al. (2004) Genes Dev 18: 1577-1591	S000458
TAAAGSTKST1	-238, -1128 -89, -1581 -1617	9697697 (+), 9697733 (+) 9699225 (+), 9698186 (-) 9699076 (-)	TAAAG	TAAAG motif found in promoter of Solanum tuberosum (S.t.) KST1gene; Target site for trans-acting StDof1 protein controlling guard cell-specific gene expression; KST1 gene encodes a K+ influx channel of guard cells	Plesch et al. (2001) Plant J 28: 455-464	S000387
TATCCAOSAMY	-1574, -274 -692	9698621 (+), 9699039 (+) 9697739 (-)	TATCCA	"TATCCA" element found in alpha-amylase promoters of rice (O.s.) at positions ca.90 to 150bp upstream of the transcription start sites; Binding sites of OsMYBS1, OsMYBS2 and OsMYBS3 which mediate sugar and hormone regulation of alpha-amylase gene expression	Lu et al. (2002) Plant Cell 14: 1963-1980 Lu et al. (1998) J Biol Chem. 273:10120-10131 Chen et al. (2006) Plant Cell 18: 2326-2340	S000403
TATCCAYMOTIFOSRAMY3D	-1574, -273, -691	9698621 (+), 9699039 (+), 9697738 (-)	TATCCAY	"TATCCAY motif" found in rice (O.s.) RAmy3D alpha-amylase gene promoter; a GATA motif as its antisense sequence; TATCCAY motif and G motif (see S000130) are responsible for sugar repression	Toyofuku et al. (1998) FEBS Lett 428:275-280 Rubio-Somoza (2006) Plant J. 47: 269-281	S000256
TBOXATGAPB	-31, -587	9698726 (+), 9699282 (-)	ACTTTG	"Tbox" found in the Arabidopsis thaliana (A.T.) GAPB gene promoter; Located between -94 and -89 (T1) and also between -84 and -79 (T2); Mutations in the "Tbox" resulted in reductions of light-activated gene transcription; GAPB encodes the B subunit of chloroplast glyceraldehyde-3-phosphate dehydrogenase(GADPH) of A.T.	Chan et al. (2001) Plant Mol Biol 46: 131-141	S000383
TGACGTVMAMY	-1374	9697939 (+)	TGACGT	"TGACGT motif" found in the Vigna mungo (V.m.) alpha-Amylase (Amy) gene promoter; Located between -128 and -123; Required for high level expression of alpha-Amylase in the cotyledons of the germinated seeds	Yamauchi (2001) Plant Cell Physiol 42: 635-641	S000377
TGTCACACMCUCUMISIN	-150	9699162 (-)	TGTCACA	"TGTCACA motif" found in the region (from -254 to -215) of cucumisin (a subtilisin-like serine protease) in the fruit of melon (Cucumis melo L.); A novel enhancer element necessary for fruit-specific expression of the cucumisin gene	Yamagata (2002) J Biol Chem. 277:11582-11590	S000422
UPRMOTIFIIAT	-143	9699157 (+)	CCNNNNNNNNNNNNCCACG	"Motif II" in the conserved UPR (unfolded protein response) cis-acting element in Arabidopsis genes coding for SAR1B, HSP-90, SBR-like, Ca-ATPase 4, CNX1, PDI, etc.	Martinez and Chrispeels (2003) Plant Cell. 15:561-576 Oh et al. (2003) Biochem Biophys Res Commun. 301:225-230	S000426
WBOXATNPR1	-85, -1863 -1199, -1328 -1376	9697938 (+), 9697986 (+) 9698115 (+), 9697451 (-) 9699229 (-)	TTGAC	"W-box" found in promoter of Arabidopsis thaliana (A.t.) NPR1gene; Located between +70 and +79 in tandem; They were recognized specifically by salicylic acid (SA)-induced WRKY DNA binding proteins; A cluster of WRKY binding sites act as negative regulatory elements for the inducible expression of AtWRKY18	Yu et al. (2001) Plant Cell 13: 1527-1540 Chen et al. (2002) Plant Cell 14: 559-574 Eulgem et al. (2000) Trends Plant Sci. 5: 199-206 Chen and Chen (2002) Plant Physiol. 129: 706-716 Maleck et al. (2000) Nat Genet. 26: 403-410 Xu et al. (2006) Plant Cell 18: 1310-1326	S000390
WBOXHVISO1	-86, -1327 -1334, -1370	9697944 (+), 9697980 (+) 9697987 (+), 9699228 (-)	TGACT	SUSIBA2 bind to W-box element in barley iso1 (encoding isoamylase1) promoter	Sun et al. (2003) Plant Cell 15: 2076-2092	S000442
WBOXNTERF3	-86, -1327 -1334, -1370 -1407, -1730	9697584 (+), 9697907 (+) 9697944 (+), 9697980 (+) 9697987 (+), 9699228 (-)	TGACY	"W box" found in the promoter region of a transcriptional repressor ERF3 gene in tobacco; May be involved in activation of ERF3 gene by wounding	Nishiuchi et al. (2004) J Biol Chem. 279: 55355-55361	S000457
1 Signal sequences containing more than five bases were shown. Several factors such as factors related to transcription of plastid-encoded genes and TATA boxes were omitted.
2 B=T/C/G K=G/T M=C/A N=A/G/C/T R=A/G S=C/G V=A/C/G W=A/T Y=C/T
